# Supplementary material for: New flavors from old wheats: exploring the aroma profiles and sensory attributes of local Mediterranean wheat landraces
Source: Front Nutr. 2023 May 18;10:1059078. doi: 10.3389/fnut.2023.1059078 (PMC10234510; doi:10.3389/fnut.2023.1059078)
Supplement: Supplementary Table S1 — Two-Way ANOVA model results for factors shaping flour aroma (2019–2020). Presented are scores for whole models as well as individual significant compounds (*p < 0.05, DF = 1) of bread wheat and durum whole and refined flours. For each species, comparisons are divided into breeding (i.e., line identity; modern or landrace), milling and their subsequent interactions for either aroma or taste compounds. Statistical analysis was executed using JMP (version 14.0.0). [file Table_1.xlsx]

## Sheet: Data
Full model	Triticum aestivum	Aroma
Source	FDR LogWorth	FDR PValue
Breeding	11.872	<0.0001
Milling	8.424	<0.0001
Milling x Breeding	4.671	2e-05
	Breeding
Landrace>Modern				Modern>Landrace
	Sum of squares	F-ratio	Prob>F		Sum of squares	F-ratio	Prob>F
(E)-non-2 enal	18.8357	32.7073	<.0001	1-Hexanol	2.29093	18.9652	<.0001
(E)-oct-2-enal	7.59775	32.7073	<.0001	1-Pentanol	2.45187	18.8735	0.0001
(R,S)-5-Ethyl-6-methyl-3E-hepten-2-one	9.62203	26.1046	<.0001	2-Butanone, 3-methyl-	4.83364	15.7827	0.0003
2-Heptanone, 4,6-dimethyl-	1.53913	8.6531	0.0055	2-Pentanone	2.54126	19.6715	<.0001
2-Hexenal, (E)-	1.76024	4.7077	0.0363	3-Pentanone	2.05816	28.8828	<.0001
2-Octen-1-ol, (E)-	8.02547	93.0104	<.0001	3-Pentanone, 2-methyl-	1.31139	7.364	0.0099
3,5-Octadien-2-one	1.58344	4.9837	0.0316	Butanoic acid, 2-methyl-, methyl ester	0.234669	6.0564	0.0185
3-Buten-1-ol, 1-phenyl-	1.10184	5.2972	0.0269	Butanoic acid, methyl ester	0.830887	15.8369	0.0003
4-Ethyl-2-methylpyrrole-3-carbonitrile	4.52034	22.5298	<.0001	Dimethyl sulfide	3.99247	36.1555	<.0001
Benzene, butyl-	5.02798	13.2038	0.0008	E,E-3-Methyl-2,4-hexadiene	7.14194	16.9375	0.0002
Carbonic acid, dimethyl ester	7.44711	35.9803	<.0001	Heptanal	7.9649	42.6092	<.0001
Furan, 2-methyl-	9.56244	20.0132	<.0001	Hexanal	1.47419	11.5889	0.0016
Heptanoic acid, methyl ester	7.36722	36.7649	<.0001	Methyl acetate	1.32591	13.1831	0.0008
Hexanoic acid	6.09198	8.7925	0.0052	Propanoic acid, methyl ester	1.56814	14.7009	0.0005
Ketoisophorone	14.6419	115.425	<.0001
Methanamine, N-methoxy-	7.72276	18.3543	0.0001
Methyl caprylate	9.19628	39.9091	<.0001
Methyl pelargonate	3.99645	18.0659	0.0001
Methyl valerate	4.37405	23.2904	<.0001
Naphthalene	7.99237	90.9935	<.0001
Pelargonic acid	2.90244	7.0913	0.0113
Pentanal	0.825292	4.2959	0.045
Milling
Whole>Refined				Refined>Whole
	Sum of squares	F-ratio	Prob>F		Sum of squares	F-ratio	Prob>F
2-Heptanone, 4,6-dimethyl-	1.09881	6.1776	0.0175	1-Hexanol	1.32483	10.9674	0.002
2-Heptanone, 6-methyl-	3.01545	22.341	<.0001	1-Octen-3-ol	2.65431	23.3389	<.0001
				1-Pentanol	3.40851	26.2373	<.0001
				2,3-Octanedione	2.61881	21.7734	<.0001
				2-Butanone, 3-methyl-	1.81412	5.9234	0.0198
				2-Heptanone	2.28799	22.3917	<.0001
				2-Heptenal, (E)-	2.21924	14.1675	0.0006
				2-Pentanone	3.31382	25.6517	<.0001
				3-Octen-2-one	2.53059	22.7968	<.0001
				3-Pentanone	2.25439	31.6366	<.0001
				3-Pentanone, 2-methyl-	1.20789	6.7828	0.0131
				Butanoic acid, 2-methyl-, methyl ester	0.935229	24.1365	<.0001
				Butanoic acid, methyl ester	1.75814	33.5105	<.0001
				Dimethyl sulfide	3.31099	29.9841	<.0001
				E,E-3-Methyl-2,4-hexadiene	2.40619	5.7064	0.022
				Furan, 2-pentyl-	1.39508	14.7398	0.0005
				Hexanal	2.34852	18.4622	0.0001
				Methyl acetate	1.48109	14.726	0.0005
				Propanoic acid, methyl ester	2.86358	26.8453	<.0001
Breeding x Milling
Whole>Refined more frequent in Landrace				Refined>Whole more frequent in modren
	Sum of squares	F-ratio	Prob>F		Sum of squares	F-ratio	Prob>F
2-Heptanone, 4,6-dimethyl-	1.09881	6.1776	0.0175	1-Hexanol	0.88821	7.353	0.01
				1-Octen-3-ol	1.32155	11.6202	0.0016
				1-Pentanol	1.19304	9.1836	0.0044
				2,3-Octanedione	1.31359	10.9215	0.0021
				2-Butanone, 3-methyl-	1.42498	4.6528	0.0374
				2-Heptanone	0.904041	8.8475	0.0051
				2-Heptenal, (E/Z)-	1.19783	7.6468	0.0087
				2-Pentanone	0.704181	5.451	0.0249
				3-Octen-2-one (E/Z)	1.53439	13.8226	0.0006
				3-Pentanone	1.00125	14.0508	0.0006
				Butanoic acid, 2-methyl-, methyl ester	0.81063	20.9209	<.0001
				Butanoic acid, methyl ester	0.986009	18.7935	0.0001
				Dimethyl sulfide	1.07242	9.7118	0.0035
				E,E-3-Methyl-2,4-hexadiene	2.5241	5.986	0.0192
				Furan, 2-pentyl-	0.964351	10.1889	0.0028
				Heptanal	1.20336	6.4375	0.0154
				Hexanal	1.00541	7.9038	0.0078
				Methyl acetate	0.706771	7.0272	0.0116
				Methyl benzoate	1.14405	8.1173	0.007
				Methyl caproate	0.900139	5.6343	0.0228
				Phenylacetaldehyde	6.85494	17.887	0.0001
				Propanoic acid, methyl ester	0.751085	7.0412	0.0116
				Pyridine	1.13031	2.1724	0.1487
Full model	Triticum aestivum	Taste (primary)
Source	FDR LogWorth	FDR PValue
Milling	19.295	<0.0001
Breeding	17.012	<0.0001
Milling x Breeding	16.721	<0.0001
Breeding
Landrace>Modern				Modern>Landrace
	Sum of squares	F-ratio	Prob>F		Sum of squares	F-ratio	Prob>F
Valine (1TMS)	21.3309	98.7367	<.0001	Tryptophan (2TMS)	13.169	32.5706	<.0001
Leucine (1TMS)	10.6792	31.4375	<.0001	Galactopyranoside, 1-O-methyl-, alpha- (4TMS)	2.266	33.1915	<.0001
Isoleucine (1TMS)	12.0808	53.2809	<.0001	Arabinose (1MEOX) (4TMS) BP	13.4628	68.9473	<.0001
Serine (2TMS)	25.3791	119.138	<.0001	alpha-D-Galactopyranosyl-(1,4)-D-galactopyranoside (1MEOX) (8TMS) MP	8.96793	10.6451	0.0023
Threonine (2TMS)	23.3137	115.008	<.0001	Melibiose (1MEOX) (8TMS) MP	1.50295	5.616	0.023
Glycine (3TMS)	5.34905	11.0352	0.002
Aspartic acid (2TMS)	29.3661	236.868	<.0001
Glutamic acid (2TMS)	19.561	94.4197	<.0001
Phenylalanine (1TMS)	6.27529	14.9654	0.0004
Asparagine (2TMS)	8.44517	27.0864	<.0001
Lysine (3TMS)	5.53311	8.2714	0.0066
Tyrosine (2TMS)	11.1771	32.8636	<.0001
Pantothenic acid, D- (Vitamin B5) (3TMS)	2.80902	14.8969	0.0004
Lactic acid (2TMS)	23.9819	53.6617	<.0001
Phosphoric acid (3TMS)	10.1832	42.6783	<.0001
Succinic acid (2TMS)	10.3414	15.8418	0.0003
Fumaric acid (2TMS)	23.072	67.3407	<.0001
Malic acid (3TMS)	14.8532	63.2343	<.0001
Shikimic acid (4TMS)	6.42013	21.3923	<.0001
N-Acetylglucosamine_1_1MeOX_4TMS	5.19074	6.7254	0.0134
Pectin (1MEOX) (4TMS) MP	8.97439	105.682	<.0001
Xylulose (4TMS)	3.19086	6.0529	0.0185
Lyxonic acid (5TMS)	2.06921	14.837	0.0004
Sorbose (1MEOX) (5TMS) BP	8.1379	15.3722	0.0004
Fructose (1MEOX) (5TMS) BP	5.06604	6.6629	0.0138
Mannitol (6TMS)	16.3284	177.833	<.0001
Sucrose (8TMS)	4.21726	29.5473	<.0001
Cellobiose, D- (1MEOX) (8TMS) MP	2.81122	4.1642	0.0483
Maltose (1MEOX) (8TMS) MP	12.7775	20.3488	<.0001
Galactinol (9TMS)	1.89967	8.8083	0.0052
Lactitol (9TMS)	7.95597	10.3034	0.0027
Milling
Whole>Refined				Refined>Whole
	Sum of squares	F-ratio	Prob>F		Sum of squares	F-ratio	Prob>F
Valine (1TMS)	10.8383	50.1683	<.0001	Norleucine (2TMS)	2.03338	5.2611	0.0274
Leucine (1TMS)	14.5872	42.9419	<.0001	Tagatose (1MEOX) (5TMS) BP	5.24386	8.6341	0.0056
Isoleucine (1TMS)	15.6932	69.2129	<.0001	Cellobiose, D- (1MEOX) (8TMS) MP	10.1408	15.0211	0.0004
Serine (2TMS)	5.95627	27.9607	<.0001
Threonine (2TMS)	8.07213	39.8204	<.0001
Glycine (3TMS)	5.31746	10.9701	0.002
Aspartic acid (2TMS)	6.82678	55.0649	<.0001
Butanoic acid, 4-amino- (3TMS)	6.85922	16.8294	0.0002
Glutamic acid (2TMS)	12.7899	61.7358	<.0001
Phenylalanine (1TMS)	14.0045	33.3982	<.0001
Asparagine (2TMS)	3.41134	10.9413	0.0021
Ornithine (3TMS)	4.36428	6.2555	0.0168
Lysine (3TMS)	3.65148	5.4586	0.0248
Tyrosine (2TMS)	14.2361	41.8578	<.0001
Pantothenic acid, D- (Vitamin B5) (3TMS)	17.8113	94.4576	<.0001
Tryptophan (2TMS)	9.12533	22.5695	<.0001
Phosphoric acid (3TMS)	11.4915	48.1613	<.0001
Fumaric acid (2TMS)	3.2687	9.5404	0.0037
Malic acid (3TMS)	17.1694	73.095	<.0001
Shikimic acid (4TMS)	6.92662	23.08	<.0001
Citric acid (4TMS)	13.9886	72.0062	<.0001
Gulonic acid (6TMS)	14.914	59.9529	<.0001
Galactopyranoside, 1-O-methyl-, alpha- (4TMS)	8.83657	129.435	<.0001
Inositol, myo- (6TMS)	12.7289	32.88	<.0001
Galactitol (6TMS)	15.6222	161.531	<.0001
Glycerol (3TMS)	7.87019	13.4669	0.0007
Glyceric acid (3TMS)	15.1104	74.3176	<.0001
Erythronic acid (4TMS)	12.5626	57.3976	<.0001
Pectin (1MEOX) (4TMS) MP	28.6679	337.591	<.0001
Xylulose (4TMS)	9.23352	17.5155	0.0002
Arabinose (1MEOX) (4TMS) BP	11.1135	56.916	<.0001
Xylitol (5TMS)	12.1516	70.1317	<.0001
Lyxonic acid (5TMS)	15.5695	111.639	<.0001
Glucose, D- (4TMS)	18.1809	51.0731	<.0001
icose (1MEOX) (5TMS) BP	5.30267	6.949	0.0121
Arabinonic acid (5TMS)	16.0377	103.192	<.0001
Sorbose (1MEOX) (5TMS) BP	12.6836	23.9588	<.0001
Fructose (1MEOX) (5TMS) BP	7.01555	9.2269	0.0043
Galactose (1MEOX) (5TMS) MP	7.15644	8.2242	0.0067
L-Rhamnose (4TMS)	2.69145	5.8417	0.0206
Mannitol (6TMS)	14.8649	161.893	<.0001
Glucuronic acid (1MEOX) (5TMS) MP	0.087134	0.1485	0.7022
Saccharic acid (6TMS)	12.4271	26.7556	<.0001
Sucrose (8TMS)	25.3135	177.353	<.0001
Lactose 1MeOX_8TMS	11.3566	25.471	<.0001
Galactinol (9TMS)	19.7879	91.7513	<.0001
Raffinose (11 TMS)	25.069	118.364	<.0001
Melibiose (1MEOX) (8TMS) MP	14.7202	55.0043	<.0001
Breeding x Milling
Whole>Refined, more frequent in Landrace				Refined>Whole more frequent in modren
	Sum of squares	F-ratio	Prob>F		Sum of squares	F-ratio	Prob>F
Sarcosine (2TMS)	12.336	41.4284	<.0001	Sarcosine (2TMS)	12.336	41.4284	<.0001
Asparagine (2TMS)	2.53217	8.1215	0.007	Norleucine (2TMS)	19.3073	49.9554	<.0001
Galactopyranoside, 1-O-methyl-, alpha- (4TMS)	2.35192	34.45	<.0001	Proline (2TMS)	9.07942	13.0283	0.0009
N-Acetylglucosamine_1_1MeOX_4TMS	3.50888	4.5463	0.0395	Tagatose (1MEOX) (5TMS) BP	15.7705	25.9664	<.0001
L-Rhamnose (4TMS)	3.58869	7.7891	0.0082	N-Acetylglucosamine_1_1MeOX_4TMS	3.50888	4.5463	0.0395
Whole>Refined more frequent in Modern
	Sum of squares	F-ratio	Prob>F
Valine (1TMS)	3.23954	14.9952	0.0004
Isoleucine (1TMS)	1.76088	7.7661	0.0083
Threonine (2TMS)	1.12765	5.5628	0.0236
Aspartic acid (2TMS)	4.33925	35.0005	<.0001
Glutamic acid (2TMS)	3.75494	18.1248	0.0001
Tyrosine (2TMS)	2.41188	7.0916	0.0113
Malic acid (3TMS)	7.84488	33.3979	<.0001
Pectin (1MEOX) (4TMS) MP	16.6265	195.792	<.0001
Sorbose (1MEOX) (5TMS) BP	7.38547	13.9509	0.0006
Fructose (1MEOX) (5TMS) BP	4.01641	5.2824	0.0271
Mannitol (6TMS)	20.3672	221.819	<.0001
Sucrose (8TMS)	3.50805	24.5783	<.0001
Maltose (1MEOX) (8TMS) MP	2.92008	4.6504	0.0374
Raffinose (11 TMS)	2.93729	13.8685	0.0006
Full model	Triticum durum	Aroma
Source	FDR LogWorth	FDR PValue
Breeding	7.077	<0.0001
Milling	4.486	<0.0001
Milling x Breeding	3.59	0.00026
	Breeding
Landrace>Modern				Modern>Landrace
	Sum of squares	F-ratio	Prob>F		Sum of squares	F-ratio	Prob>F
1-Butanol, 2-methyl-	4.73882	5.4795	0.0297	(E)-oct-2-enal	3.10767	19.9392	0.0002
2,4-Nonadienal	6.24868	7.5286	0.0125	1-Heptanol	7.26751	76.7235	<.0001
3-Buten-1-ol, 1-phenyl-	1.51796	6.0112	0.0235	1-nonanol	4.32538	15.1193	0.0009
Carbonic acid, dimethyl ester	8.03303	29.3396	<.0001	1-Octanol	3.79339	28.4354	<.0001
Dimethyl sulfide	1.78253	4.555	0.0454	2-Butanone, 3-methyl-	7.32277	21.5315	0.0002
Methyl laurate	6.20853	7.6611	0.0119	2-Heptanone, 6-methyl-	0.628035	7.2976	0.0137
Methyl linoleate	8.49354	7.9533	0.0106	4-Ethyl-2-methylpyrrole-3-carbonitrile	4.58409	19.2718	0.0003
				E,E-3-Methyl-2,4-hexadiene	1.64433	5.1387	0.0346
				Furan, 2-pentyl-	2.49069	10.7988	0.0037
				Heptanal	3.31584	42.5786	<.0001
				Heptanoic acid, methyl ester	7.91949	21.6731	0.0002
				Hexanoic acid	4.44154	17.2127	0.0005
				Methyl caproate	3.34419	5.8747	0.025
Milling
Whole>Refined				Refined>Whole
	Sum of squares	F-ratio	Prob>F		Sum of squares	F-ratio	Prob>F
1-Octanol	0.793868	5.9509	0.0242	1-Heptanol	1.10361	11.6509	0.0028
2-Butanone, 3-methyl-	2.15183	6.3271	0.0205	2-Pentanone	1.66979	5.4401	0.0302
2-Heptanone, 6-methyl-	2.05277	23.8525	<.0001	Furan, 2-methyl-	1.62638	4.8331	0.0399
Methyl valerate	2.74366	28.7571	<.0001	Methyl acetate	2.31028	5.6166	0.028
Pentanal	1.30551	7.8875	0.0109
Breeding x Milling
Whole>Refined more frequent in Modern				Refined>Whole more frequent in modren
	Sum of squares	F-ratio	Prob>F		Sum of squares	F-ratio	Prob>F
2-Heptanone, 6-methyl-	0.628035	7.2976	0.0137	Heptanal	0.505358	6.4893	0.0192
Carbonic acid, dimethyl ester	5.37579	19.6344	0.0003
Refined>Whole more frequent in Landrace
	Sum of squares	F-ratio	Prob>F
Carbonic acid, dimethyl ester	5.37579	19.6344	0.0003
Dimethyl sulfide	1.7843	4.5595	0.0453
Furan, 2-methyl-	1.60874	4.7807	0.0408
Propanoic acid, methyl ester	1.46514	4.5463	0.0456
Full model	Triticum durum	Taste (primary)
Source	FDR LogWorth	FDR PValue
Breeding	3.716	0.00019
Milling x Breeding	1.867	0.01357
Milling	1.277	0.05283
	Breeding
Landrace>Modern				Modern>Landrace
	Sum of squares	F-ratio	Prob>F		Sum of squares	F-ratio	Prob>F
Glycine, N,N-dimethyl- (1TMS)	0.059076	4.7493	0.0414	Tryptophan (2TMS)	0.524076	25.3049	<.0001
Sarcosine (2TMS)	7.6396	0.012	<.0001	Idose (1MEOX) (5TMS) MP	0.0991834	11.9708	0.0025
Leucine (1TMS)	6.4142	0.0198	<.0001	Raffinose (11 TMS)	0.0112124	4.3645	0.0497
Isoleucine (1TMS)	5.1211	0.0349	<.0001
Serine (2TMS)	0.382598	7.4908	0.0127
Norleucine (2TMS)	5.8802	0.0249	<.0001
Threonine (2TMS)	0.162005	6.2077	0.0216
Glutamic acid (2TMS)	0.207215	9.1226	0.0068
Phenylalanine (1TMS)	0.107495	4.8886	0.0388
Asparagine (2TMS)	0.413492	10.4488	0.0042
Lysine (3TMS)	0.293363	9.6879	0.0055
Tyrosine (2TMS)	0.104988	5.009	0.0368
Malic acid (3TMS)	0.0159931	5.053	0.036
N-Acetylglucosamine_1_1MeOX_4TMS	0.0528101	6.8978	0.0162
Threitol (4TMS)	0.154775	9.839	0.0052
icose (1MEOX) (5TMS) BP	0.0378233	5.5055	0.0294
Saccharic acid (6TMS)	0.732792	7.889	0.0108
L-Rhamnose (4TMS)	0.0724122	9.094	0.0068
Breeding x Milling
Whole>Refined more frequent in Modern
	Sum of squares	F-ratio	Prob>F
Glycine, N,N-dimethyl- (1TMS)	0.103911	8.3537	0.009
