# Supplementary material for: New flavors from old wheats: exploring the aroma profiles and sensory attributes of local Mediterranean wheat landraces
Source: Front Nutr. 2023 May 18;10:1059078. doi: 10.3389/fnut.2023.1059078 (PMC10234510; doi:10.3389/fnut.2023.1059078)
Supplement: Supplementary Table S3 — The aroma of breads tested in this work (2019-2020), including comparison between breads made with flours of bread wheat and durum landrace and modern cultivars (crumbs and crusts, n = 3, means ± SE), odor descriptors (mined from www.thegoodscentscompany.com), odor thresholds (in μg/g), and odor activity values (OAVs, values >1 are marked with “O”). Whole/refined crumbs and crusts were compared between landrace and modern lines using Student's t-test. Significant comparisons are marked with an asterisk (*p < 0.05). Statistical analysis executed using “R” package “DescTools”. [file Table_3.xlsx]

## Sheet: Sheet1
	O - OAV>1 (putative odor-active compound				Triticum aestivum								Triticum durum
Compound	Class	Odor 1	OT [μg/g]	Source	Diar-Alla whole crust	Diar-Alla whole crumb	Diar-Alla Refined crust	Diar-Alla Refined crumb	Gadish whole crust	Gadish whole crumb	Gadish Refined crust	Gadish Refined crumb	Hittia Soada whole crust	Hittia Soada whole crumb	Hittia Soada Refined crust	Hittia Soada Refined crumb	C-9 whole crust	C-9 whole crumb	C-9 Refined crust	C-9 Refined crumb
(5-Ethylcyclopent-1-enyl)methanol	Fatty acid derivatives				0	0	0	0	0	0.0005±0.000004	0	0	0	0.0005±0.0002	0	0	0	0.0004±0.0001	0	0
(E)-non-2 enal +	Fatty acid derivatives	fatty	8e-05	2	0.0056±0.001 O	0.0072±0.0019 O	0.0033±0.0007 O	0.0007±0.0001 O	0.0051±0.0009 O	0.0033±0.0002 O	0.0028±0.00001 O	0.0009±0.00003 O	0.0044±0.00043 O	0.0039±0.001 O	0.0012±0.0001 O	0.0008±0.0002 O	0.0053±0.0008 O	0.0039±0.0004 O	0.0014±0.0004 O	0.0009±0.0002 O
(E)-oct-2-enal +	Fatty acid derivatives	fatty	0.003	2	0.0068±0.0008 O	0.0095±0.003 O	0.002±0.0002	0.0006±0.0001	0.011±0.0017 O	0.0065±0.0004 O	0.0039±0.00005* O	0.0018±0.0002	0.0076±0.001 O	0.0068±0.0017 O	0.0011±0.0001	0.0013±0.0003	0.0088±0.0012 O	0.0056±0.0007 O	0.0011±0.0004	0.0009±0.0003
1-Butanol, 2-methyl-	Fatty acid derivatives	roasted	0.5	3	0.0245±0.0048	0.049±0.0049	0.0059±0.0005	0.011±0.0027	0.0374±0.0012	0.0474±0.0077	0.0369±0.002*	0	0	0.1013±0.0144	0	0.0185±0.0034	0	0.0352±0.0099	0	0.0466±0.0082
1-Butanol, 3-methyl-	Fatty acid derivatives	fermented	0.0017	4	0	0.1316±0.0121 O	0.0151±0.0008* O	0.0292±0.0071 O	0	0.1267±0.0156 O	0	0.033±0.0063 O	0.1015±0.0028 O	0.1981±0.024 O	0.0384±0.0057 O	0.0575±0.0074 O	0.0756±0.0115 O	0.0896±0.0065 O	0.0914±0.0123 O	0.1628±0.0294 O
1-Butanol, 3-methyl-, formate	Fatty acid derivatives	green, fruity			0	0	0.0003±0.0001	0	0	0	0.0004±0.000003	0	0	0	0	0	0	0.0002±0.00003	0	0
1-Decanol, 2-methyl-	Fatty acid derivatives				0	0	0	0	0	0	0	0.0002±0.00002	0	0	0.0002±0.000003	0.0002±0.00002	0	0	0.0002±0.00003	0.0002±0.00002
1-Heptanol	Fatty acid derivatives	green	0.003	2	0.0086±0.0016 O	0.0187±0.0044 O	0.0009±0.0002	0.0008±0.0002	0.011±0.0012 O	0.0176±0.0005 O	0.0015±0.00001	0.0014±0.0001	0.0062±0.0009 O	0.0152±0.0032 O	0.0009±0.0001	0.0017±0.0004	0.0069±0.0008 O	0.0132±0.0025 O	0.0012±0.0002	0.002±0.0005
1-Hexanol	Fatty acid derivatives	herbal	0.5	3	0.0621±0.0098	0.112±0.0141	0.0156±0.0013	0.0213±0.0041	0.1038±0.0084	0.1485±0.0191	0.0335±0.0003*	0.031±0.0036	0.0721±0.0053	0.1533±0.0298	0.0283±0.0026	0.0617±0.017	0.0435±0.0057	0.0781±0.0136	0.0172±0.0027	0.0349±0.0068
1-Nonanol	Fatty acid derivatives	floral	0.0009	4	0.01±0.0008 O	0.0128±0.003 O	0.0007±0.0002	0.0003±0.00003	0.0044±0.0007 O	0.0046±0.0001 O	0.0005±0.00002	0.0005±0.0001	0.0081±0.0001 O	0.0124±0.0022 O	0.0005±0.0001	0.0006±0.0001	0.0066±0.0007 O	0.0072±0.0006 O	0.0007±0.0002	0.0007±0.0001
1-Octanol	Fatty acid derivatives	waxy, green	0.11	3	0.003±0.0004	0.0048±0.0014	0	0.0005±0.0001	0.0035±0.0004	0.0027±0.0001	0.0019±0.0001*	0.0008±0.00005	0.003±0.0002	0.0036±0.0006	0.0011±0.0001	0.0009±0.0002	0.0034±0.0004	0.0023±0.0002	0.0011±0.0003	0.0008±0.0002
1-Octen-3-ol	Fatty acid derivatives	earthy, mushroom	0.001	2	0.0163±0.0024 O	0.0249±0.0071 O	0.0075±0.001 O	0.003±0.0008 O	0.0318±0.005 O	0.0291±0.0013 O	0.0202±0.0007* O	0.0088±0.0009 O	0.0244±0.0042 O	0.033±0.0078 O	0.0068±0.0008 O	0.0073±0.0021 O	0.0341±0.0059 O	0.0257±0.0021 O	0.0083±0.0025 O	0.0055±0.0017 O
1-Octen-3-one +	Fatty acid derivatives	earthy, mushroom	1.6e-05	5	0.0049±0.0004 O	0.0053±0.0025 O	0.0021±0.0002 O	0	0.0097±0.0014 O	0.0064±0.0002 O	0.004±0.0001* O	0	0.0068±0.0006 O	0	0	0	0.0046±0.0012 O	0	0	0
1-Pentanol	Fatty acid derivatives	fermented	4	4	0.0036±0.0006	0.0056±0.0006	0.0007±0.0001	0.0011±0.0003	0.006±0.0002	0.0058±0.0007	0.0018±0.0001*	0.0013±0.0002	0.0051±0.0002	0.0078±0.0002	0.0016±0.0003	0.0024±0.0006	0.0044±0.0006	0.0031±0.0006	0.0013±0.0001	0.0015±0.0005
1-Pentanol, 2-methyl-	Fatty acid derivatives	sweet, fruity			0	0	0	0	0	0.0004±0.0001	0	0	0	0	0	0.0002±0.00003	0	0	0	0.0005±0.0001
1-Propanol, 2-methyl-	Fatty acid derivatives	ethereal	0.011	4	0.0053±0.0021	0.0091±0.0028	0.001±0.0001*	0.0015±0.0003	0.0053±0.0002	0.0095±0.0014	0	0.0012±0.0005	0.0025±0.0012	0.0028±0.0009	0	0.0031±0.0004	0.0036±0.0004	0.0056±0.0001	0	0.008±0.001
2,3-Butanedione +	Fatty acid derivatives	buttery	5e-05	4	0	0	0	0	0	0	0	0	0	0	0	0	0	0.0007±0.00002* O	0	0
2,3-Octanedione	Fatty acid derivatives	dill	0.012	5	0.0058±0.001	0.0072±0.0024	0.0037±0.0005	0.0011±0.0002	0.0111±0.0017	0.008±0.0006	0.0052±0.0003	0.0019±0.0002	0.0069±0.0009	0.0065±0.0015	0.0017±0.0002	0.0019±0.0006	0.0106±0.0008	0.0067±0.0009	0.002±0.0005	0.0015±0.0005
2,3-Pentanedione +	Fatty acid derivatives	buttery	0.02	7	0	0	0.0108±0.0003	0	0	0	0.0141±0.0004*	0	0	0	0.0076±0.0014	0	0	0	0.0063±0.0034	0
2,4-Decadien-1-ol, (E,E)-	Fatty acid derivatives	fatty			0.0062±0.0008	0.0076±0.0021	0	0	0.0009±0.0001	0.0005±0.00002	0	0	0	0.0017±0.0006	0	0	0	0.0007±0.00003	0	0
2,4-Decadien-1-ol, (E,Z)-	Fatty acid derivatives				0.0021±0.0002	0.0041±0.001	0	0	0.0003±0.00003	0.0004±0.00002	0	0	0.0011±0.0001	0	0	0	0.0011±0.0001	0.0009±0.0001	0	0
2,4-Decadienal, (E,E)- +	Fatty acid derivatives	fatty, cucumber	7e-05	6	0.0609±0.0097 O	0.0698±0.0151 O	0.0038±0.0007 O	0.001±0.0003 O	0.0293±0.0042 O	0.012±0.001 O	0.0039±0.0001 O	0.002±0.0001 O	0.0174±0.0015 O	0.0084±0.0021 O	0.0022±0.00003 O	0.0019±0.0002 O	0.0152±0.002 O	0.008±0.0005 O	0.0016±0.0004 O	0.0008±0.0002 O
2,4-Decadienal, (E,Z)- +	Fatty acid derivatives	green			0.007±0.001	0.0086±0.0021	0.0004±0.0001	0.0001±0	0.0028±0.0005	0.0011±0.0001	0.0004±0	0.0002±0	0.0016±0.0002	0.0009±0.0002	0	0	0.0015±0.0002	0.0008±0.00004	0	0
2,4-Heptadienal, (E,E)- +	Fatty acid derivatives	fatty	0.15	8	0.0011±0.0001	0.001±0.0002	0	0	0.0013±0.0002	0.0008±0.00002	0	0	0.0008±0.00005	0.0007±0.0001	0	0	0.0011±0.0001	0.0008±0.0002	0	0
2,4-Nonadienal +	Fatty acid derivatives	fatty	9e-05	6	0.0036±0.0004 O	0.0055±0.0016 O	0.0016±0.0003 O	0.0003±0.0001 O	0.005±0.0007 O	0.0024±0.0001 O	0.0024±0.0001 O	0.0006±0.00005 O	0.0025±0.0002 O	0.0025±0.0008 O	0.0008±0.00004 O	0.0006±0.0001 O	0.0037±0.0005 O	0.0022±0.0003 O	0.0007±0.0002 O	0.0004±0.0001 O
2-Butanone	Fatty acid derivatives	ethereal	2	9	0	0.0023±0.0003	0.0038±0.0004*	0.0019±0.0002	0	0.0033±0.0003	0	0.0014±0.001	0.0006±0.0001	0	0.0018±0.0009	0.0018±0.0004	0.004±0.0004	0.0023±0.0001*	0.001±0.0003	0.0011±0.0007
2-Decenal, (E)-	Fatty acid derivatives	fatty	0.0003	4	0.0006±0.0001 O	0.0008±0.0002 O	0	0.0001±0.00001	0.0009±0.0001 O	0.0004±0.00004 O	0.0003±0.00001* O	0.0001±0.00001	0.0008±0.00003 O	0.0005±0.0001 O	0.0002±0.00001	0	0.0007±0.0003 O	0.0004±0.00001 O	0.0002±0.00003	0
2-Heptanone	Fatty acid derivatives	cheesy	0.0068	4	0.0085±0.0016 O	0.007±0.0012 O	0.0047±0.0005	0.0005±0.0003	0.0094±0.0008 O	0.0074±0.0005 O	0.0079±0.0002* O	0.0006±0.0001	0.0068±0.001	0.0074±0.0016 O	0.0015±0.0002	0.0009±0.0003	0.0074±0.0006 O	0.0059±0.0012	0.0015±0.0003	0.0007±0.0002
2-Heptanone, 4,6-dimethyl-	Fatty acid derivatives				0.0006±0.0001	0.0007±0.0002	0	0	0	0.0005±0.00001	0	0	0	0	0	0	0	0.0004±0.0001	0	0
2-Heptenal, (E)- +	Fatty acid derivatives	green	0.013	6	0	0	0	0	0	0	0	0	0	0	0	0	0	0.0003±0.00004	0	0
2-Heptenal, (Z)-	Fatty acid derivatives				0.0072±0.0004	0.0079±0.0029	0.004±0.0003	0.0014±0.0004	0.021±0.0026	0.0106±0.0008	0.0112±0.0001*	0.006±0.0006	0.0154±0.0024	0.0143±0.0041	0.0027±0.0005	0.003±0.0009	0.0164±0.0024	0.0097±0.0008	0.0032±0.0009	0.0021±0.0006
2-Hexenal	Fatty acid derivatives	green	0.11	3	0.0033±0.0024	0.001±0.0002	0	0	0.004±0.0009	0.0012±0.0002	0.0059±0.0009*	0	0.0016±0.00004	0.0009±0.0002	0.0033±0.0008	0.0002±0.00004	0.0023±0.001	0.0009±0.0001	0.0063±0.0022	0.0002±0.0001
2-Nonanone	Fatty acid derivatives	fruity	0.005	6	0.0009±0.0003	0.0007±0.0002	0	0	0.0008±0.00005	0.0005±0.0001	0.0009±0.0001*	0	0.0006±0.0001	0.0006±0.0002	0	0	0.0005±0.00004	0.0005±0.0001	0	0
2-Nonen-1-ol, (E)-	Fatty acid derivatives	fatty, sweet	0.209	4	0	0	0	0	0	0	0	0	0	0.0015±0.0002	0	0	0	0	0	0
2-Nonen-1-ol, (Z)-	Fatty acid derivatives	green			0	0.0019±0.0002	0	0	0	0.0009±0.0001	0	0	0	0.002±0.0006	0	0	0	0.0011±0.0001	0	0
2-Octanone +	Fatty acid derivatives	earthy	0.05	8	0.0057±0.001	0.0086±0.0015	0.0013±0.0002	0	0.0069±0.0011	0.0088±0.0002	0.0026±0.0003*	0	0.0053±0.0007	0.0097±0.0021	0.0009±0.0001	0	0.005±0.0004	0.0067±0.001	0.0007±0.0002	0
2-Octen-1-ol, (E)-	Fatty acid derivatives	green	0.0004	6	0.0017±0.0002 O	0.0019±0.0007 O	0.0012±0.0002 O	0.0004±0.0001 O	0.0036±0.0007 O	0.0023±0.0001 O	0.0032±0.0001* O	0.0012±0.0002 O	0.0034±0.0005 O	0.0038±0.0012 O	0.0012±0.0001 O	0.0008±0.0002 O	0.005±0.0011 O	0.0024±0.0001 O	0.0013±0.0003 O	0.0005±0.0002 O
2-Pentanone	Fatty acid derivatives	fruity	70	7	0.0031±0.001	0.0043±0.0011	0.0056±0.0004	0.0022±0.0005	0.0136±0.0046	0.0096±0.0044	0.0077±0.0002*	0.0032±0.0015	0.0025±0.0001	0.0066±0.0018	0.0053±0.0025	0.0053±0.001	0.0027±0.0001	0.0017±0.0001	0.0038±0.0024	0
3,5-Octadien-2-one	Fatty acid derivatives	fatty, mushroom	0.0005	6	0	0	0	0	0	0	0	0	0	0	0	0.0004±0.0001	0	0	0	0
3,5-Octadien-2-one, (E,E)-	Fatty acid derivatives	fruity	0.15	4	0	0	0	0	0	0	0	0	0	0	0.0005±0.00001	0.001±0.0003	0	0	0.0003±0.0001	0.0005±0.0002
3,6-Nonadien-1-ol, (E)-	Fatty acid derivatives	green	0.003	4	0.0016±0.0001	0.0026±0.0009	0	0	0.0016±0.0004	0.002±0.0001	0	0	0.0021±0.0001	0.0042±0.0012 O	0	0	0.0026±0.0002	0.0037±0.0008 O	0	0
3-Ethylcyclopentanone	Fatty acid derivatives				0.0008±0.0001	0.0007±0.0002	0	0	0.0011±0.0001	0.0008±0.0002	0	0	0.0009±0.0001	0.0009±0.0002	0	0	0.0009±0.0001	0.0011±0.0001	0	0
3-Nonen-1-ol, (E)-	Fatty acid derivatives	green			0	0.0011±0.0003	0	0	0	0.0004±0.0001	0	0	0	0.0009±0.0003	0	0	0	0.0007±0.0001	0	0
3-Nonen-1-ol, (Z)-	Fatty acid derivatives	waxy, melon	0.07	20	0.0094±0.0014	0.0177±0.0048	0.0005±0.0001	0.0003±0.0001	0.0101±0.0018	0.0113±0.0006	0	0.0003±0.00002	0.0112±0.0007	0.0199±0.0045	0.0014±0.00002	0.0022±0.0004	0.0131±0.0015	0.0175±0.0023	0.0031±0.0009	0.0048±0.0011
3-Nonen-2-one	Fatty acid derivatives	fruity	3e-05	2	0.0009±0.0001 O	0	0	0	0.0005±0.0001 O	0	0	0	0	0	0	0	0	0	0	0
3-Octen-2-one	Fatty acid derivatives	earthy			0.0023±0.0003	0.0026±0.0005	0.0012±0.0001	0.0003±0.0001	0.0031±0.0004	0.0027±0.0001	0.0023±0.00002*	0.0008±0.0001	0.0024±0.0003	0.0027±0.0007	0	0.0012±0.0003	0.0022±0.0001	0.0017±0.0003	0	0.0006±0.0002
3-Pentanone	Fatty acid derivatives	ethereal	70	8	0.008±0.0015	0.0069±0.0008	0.0108±0.0003*	0.0046±0.0009	0.0139±0.0003	0.0083±0.0015	0	0.0055±0.0015	0.0053±0.0015	0.0081±0.0002	0	0.0059±0.0009	0.0091±0.0034	0.0036±0.0009	0	0.0071±0.0013
3-Pentanone, 2-methyl-	Fatty acid derivatives	minty			0.0017±0.0002	0.003±0.0004	0.0023±0.0002	0.002±0.0002	0.0031±0.0002	0.0026±0.0005	0.0021±0.00002	0.0021±0.0003	0.0025±0.0001	0.0028±0.0001	0.0018±0.0004	0.0017±0.0005	0.003±0.0001	0.0028±0.0004	0.0027±0.0005	0.0025±0.0004
4-Heptenal, (E)-	Fatty acid derivatives		0.0008	6	0.0012±0.0003 O	0.0017±0.0002 O	0	0	0.005±0.0027 O	0.0017±0.00005 O	0	0	0.0006±0.0001	0	0	0	0.0011±0.0001 O	0.0017±0.0003 O	0	0
5-Decen-1-ol, (E)-	Fatty acid derivatives	waxy, floral			0.0386±0.0048	0.0666±0.0142	0	0.0001±0.00002	0.009±0.0015	0	0	0.0001±0.00001	0.0081±0.0002	0.013±0.0023	0.0002±0.00001	0.0003±0.0001	0.0075±0.0008	0.0088±0.0009	0.0002±0.00004	0.0002±0.00003
5-Decen-1-ol, (Z)-	Fatty acid derivatives	waxy, rose			0	0.0666±0.0142	0	0	0	0.0085±0.0005	0	0	0	0	0	0	0	0	0	0
5-Ethylcyclopent-1-enecarboxaldehyde	Fatty acid derivatives				0.0177±0.0026	0.0284±0.0052	0	0.0002±0.00005	0.0217±0.0032	0.0216±0.0003	0.0009±0.00003*	0.0003±0.0001	0.0143±0.0023	0.0171±0.0038	0.0004±0.0001	0.0005±0.0001	0.0176±0.0012	0.0129±0.0027	0.0006±0.0002	0.0005±0.0001
Acetic acid ethyl ester +	Fatty acid derivatives	ethereal	0.87	4	0.0007±0.0002	0.0009±0.0001	0.0012±0.0002*	0	0.0013±0.0001	0.001±0.0001	0	0	0	0	0	0	0	0.0006±0.00001'	0	0
Acetyl valeryl	Fatty acid derivatives	buttery			0.0007±0.0001	0	0	0	0.0007±0.0002	0	0.0009±0.000005*	0	0	0	0	0	0	0	0	0
Butanal, 2-methyl- +	Fatty acid derivatives	cocoa	0.0009	9	0.0064±0.0024* O	0.0007±0.0004	0.0141±0.0048 O	0.0002±0.00003	0.0433±0.0013 O	0.0018±0.0003 O	0.0246±0.0076 O	0.0004±0.0001	0.0108±0.0007 O	0	0.0049±0.002 O	0.0018±0.0004 O	0.0257±0.0097 O	0.0004±0.00002*	0.0039±0.0021 O	0.0016±0.0009 O
Butanal, 3-methyl- +	Fatty acid derivatives	aldehydic, chocolate	0.0001	4	0.0028±0.0011 O	0.0006±0.0001 O	0.0111±0.0098 O	0	0.0141±0.004 O	0.0015±0.0002 O	0.0174±0.0086 O	0	0.0202±0.007 O	0	0.0022±0.0008 O	0.0014±0.0005 O	0.0325±0.0117 O	0	0.0022±0.0013 O	0
Butanoic acid, 2-methyl-, methyl ester	Fatty acid derivatives	fruity	0.00025	6	0.0018±0.0004 O	0.0015±0.00002 O	0.0019±0.0002 O	0.0019±0.0001 O	0.0024±0.00004 O	0.0019±0.0003 O	0.0019±0.0001 O	0.0019±0.0002 O	0.0022±0.0001 O	0.0021±0.0003 O	0.0016±0.0002 O	0.0016±0.0002 O	0.0023±0.0002 O	0.0019±0.0002 O	0.0018±0.0002 O	0.0018±0.0003 O
Butanoic acid, 3-methyl-	Fatty acid derivatives	cheesy, sour	0.19	4	0	0.0019±0.0005	0.0014±0.0002*	0	0	0.0011±0.0002	0	0	0	0	0	0	0	0	0	0
Butanoic acid, methyl ester	Fatty acid derivatives	fruity	0.0071	4	0.003±0.0004	0.0023±0.0002	0.0028±0.0002	0.0029±0.0004	0.0038±0.0001	0.0029±0.0004	0.003±0.0002	0.0022±0.0007	0.0033±0.0004	0.0034±0.0006	0.0025±0.0002	0.0024±0.0002	0.0038±0.0005	0.0024±0.00004	0.003±0.0005	0.0025±0.0004
Cyclobutanol	Fatty acid derivatives				0	0	0	0	0	0	0.0167±0.0053	0	0	0	0	0	0	0	0	0
Cyclohexanone, 2-butyl-	Fatty acid derivatives				0.0036±0.0003	0.0024±0.0006	0.0005±0.0001	0.0001±0.00005	0.0021±0.0001	0.0014±0.00003	0.0006±0.00002	0.0003±0.00002	0.0021±0.0002	0.0019±0.0004	0.0004±0.00001	0.0003±0.00005	0.0021±0.0001	0.0011±0.0002	0.0002±0.00002	0
Decanal	Fatty acid derivatives	aldehydic, sweet	0.0004	4	0.0008±0.0001 O	0.0009±0.0002 O	0.001±0.0001 O	0	0.0009±0.0001 O	0.0005±0 O	0.0009±0 O	0	0.0006±0.00002 O	0	0.0007±0.00003 O	0	0.0008±0.0001 O	0	0.0007±0.00005 O	0
Decanoic acid, ethyl ester	Fatty acid derivatives	waxy, sweet	6.3	4	0	0.0006±0.0002	0	0	0	0.0001±0.00001	0	0	0	0	0.0001±0	0	0	0	0.0003±0.00005	0.0003±0.00005
Heptanal +	Fatty acid derivatives	green	0.003	2	0.0254±0.0051 O	0.0302±0.0044 O	0.0037±0.0003 O	0.0011±0.0001	0.0285±0.0033 O	0.0318±0.0012 O	½	0.0013±0.00001	0.0168±0.0017 O	0.0237±0.0042 O	0.0023±0.0002	0.0016±0.0005	0.0258±0.0023 O	0.0268±0.005 O	0.0026±0.0006	0.0022±0.0005
Hexanal +	Fatty acid derivatives	green	0.0045	2	0.0384±0.0088 O	0.0482±0.006 O	0.0147±0.0011 O	0.0085±0.0009 O	0.069±0.0038 O	0.054±0.0079 O	0.0371±0.0001* O	0.0146±0.0013 O	0.0503±0.0028 O	0.0558±0.0095 O	0.0153±0.0019 O	0.0135±0.0031 O	0.0587±0.0088 O	0.0356±0.007 O	0.021±0.0037 O	0.0173±0.0048 O
Hexanoic acid	Fatty acid derivatives	fatty, cheesy	3	6	0.0153±0.0008	0.0157±0.0047	0.0072±0.0009	0	0.0175±0.0014	0.0098±0.0011	0.0098±0.0007	0	0.0182±0.0006*	0.0095±0.0011	0.0035±0.00004	0.0023±0.0003	0.0095±0.0003	0.0041±0.0005	0.0018±0.0004	0
Hexanoic acid, ethyl ester +	Fatty acid derivatives	fruity	0.0003	22	0.0005±0.0001 O	0.0009±0.0002 O	0	0	0.0006±0.0001 O	0.0008±0.00003 O	0	0	0	0.0005±0.0001 O	0	0	0	0.0006±0.0001 O	0	0
Levulinic acid, ethyl ester	Fatty acid derivatives	fruity			0	0	0.0013±0.0002	0	0	0	0.0027±0.00002*	0	0	0	0.0005±0.00003	0	0	0	0.0006±0.0001	0
Methyl caproate	Fatty acid derivatives	fruity	0.07	6	0.0005±0.00002	0.0005±0.0001	0	0.0002±0.00005	0.002±0.0002	0.0011±0.0001	0.001±0.00002*	0.0011±0.0003	0.0012±0.0002	0.0009±0.0002	0.0004±0.0001	0.0004±0.0001	0.0027±0.00003	0.0012±0.0002	0.0004±0.0001	0.0002±0.0001
Methyl caprylate	Fatty acid derivatives	waxy, green	0.2	6	0.0055±0.0003	0.0066±0.0006	0	0.0051±0.0003	0.0085±0.0011	0.0061±0.0005	0.0047±0.0001*	0.005±0.0005	0.0065±0.0004	0.0078±0.0023	0	0	0.0092±0.0006	0.0055±0.0005	0	0
Methyl linoleate	Fatty acid derivatives	oily			0	0	0	0	0	0	0	0.0002±0.0001	0	0	0	0	0	0	0	0
Methyl palmitate	Fatty acid derivatives	waxy	2	0	0.0001±0	0	0	0.0001±0.00004	0.0005±0.0001	0	0	0.0138±0.0059	0	0.001±0.0005	0.0002±0.0001	0	0	0.0004±0.0001	0	0
Methyl pelargonate	Fatty acid derivatives	fruity			0	0	0	0	0	0	0	0	0.0008±0.00002	0.0011±0.0003	0	0	0.001±0.0002	0.0008±0.0001	0	0
Methyl valerate	Fatty acid derivatives	fruity	0.02	6	0.0018±0	0.0021±0.0006	0.0011±0.0002*	0.0007±0.0002	0.0013±0.0002	0.0006±0.0001	0	0	0	0	0	0	0	0.0005±0*	0	0
Nonanal +	Fatty acid derivatives	aldehydic, fresh, waxy	0.001	6	0.0069±0.0011 O	0.0091±0.0022 O	0.0077±0.0012 O	0.0027±0.0003 O	0.0104±0.0002 O	0.0081±0.0009 O	0.0172±0.0015* O	0.0066±0.0025 O	0	0.0148±0.0033 O	0.007±0.0004 O	0	0	0	0.0041±0.0007 O	0.0032±0.0007 O
Nonanoic acid, ethyl ester	Fatty acid derivatives	waxy, fruity	3.15	23	0.0003±0.0001	0.0007±0.0002	0	0	0.0003±0.0001	0.0002±0.00002	0	0	0.0002±0.00001	0.0003±0.0001	0	0	0.0003±0.00003	0.0003±0.00001	0	0
Octanal	Fatty acid derivatives	aldehydic, waxy, citrus	0.0007	6	0.0018±0.0002 O	0.0016±0.0004 O	0.0018±0.0002* O	0.0004±0.0001	0.0028±0.0003 O	0.0015±0.0001 O	0	0.0006±0.00005	0.0023±0.0002 O	0.0026±0.0007 O	0.0024±0.0003 O	0.0007±0.0001	0.0026±0.0005 O	0.0018±0.0002 O	0.0024±0.0001 O	0.0007±0.0001 O
Octanoic acid	Fatty acid derivatives	fatty	3	6	0.0438±0.0015*	0.0374±0.0075	0.0044±0.0014	0.0006±0.0003	0.0107±0.0002	0.0048±0.0001	0.003±0.0001	0.0012±0.0002	0.0133±0.0003	0.0087±0.0045	0	0.0005±0.0001	0.0071±0.0008	0.0024±0.0003	0	0.0006±0.0001
Octanoic acid, ethyl ester +	Fatty acid derivatives	waxy, apricot	0.25	24	0.0063±0.0012	0.0175±0.0043	0	0.0003±0.0001	0.0027±0.0006	0.0029±0.0003	0.001±0.00002*	0.0005±0.00002	0.0015±0.0001	0.0033±0.0009	0.0005±0.00001	0.0005±0.0001	0.0024±0.0002	0.0033±0.0003	0.0013±0.0003	0.0015±0.0004
Pelargonic acid	Fatty acid derivatives	waxy, cheesy	3	6	0	0	0	0	0	0	0	0	0	0	0.0003±0.0001	0	0	0	0.0001±0.00002	0
Pentanal	Fatty acid derivatives	fermented, bready	0.012	6	0.0035±0.0007	0.0028±0.0006	0	0.0007±0.0001	0.0096±0.0009	0.0044±0.0006	0.0043±0.0013	0.002±0.0016	0.0029±0.0011	0.0047±0.0013	0	0.0013±0.0003	0.0063±0.0013	0.0022±0.0005	0	0.0014±0.0005
Pentanoic acid	Fatty acid derivatives	cheesy	3	6	0	0	0	0	0	0	0	0	0	0	0.0011±0.0001	0	0	0	0.0011±0.0001	0
Propanal, 2-methyl- +	Fatty acid derivatives	aldehydic, fresh	0.0001	6	0.001±0.0005 O	0.0005±0.00003 O	0.002±0.0003 O	0	0.0027±0.001 O	0	0.0022±0.0002 O	0	0.001±0.0001 O	0.0001±0	0.0004±0.0001 O	0.0003±0.0001 O	0.003±0.0007 O	0.0002±0.00002 O	0.0002±0.00002 O	0
Propanoic acid, methyl ester	Fatty acid derivatives	fruity	0.098		0	0	0	0.0004±0.00004	0	0.0009±0.0001	0	0.0004±0.00003	0.0004±0.0001	0	0.0004±0.00005	0.0005±0.00001	0.0006±0.00004	0	0.0007±0.0003	0.0007±0.0001
trans-(2-Ethylcyclopentyl)methanol	Fatty acid derivatives				0	0.0012±0.0002	0	0	0	0.0012±0	0	0	0	0.0011±0.0003	0	0	0	0.0011±0.0002	0	0
trans-(2-Ethylcyclopentyl)methyl acetate	Fatty acid derivatives				0	0	0	0	0	0	0	0	0	0	0	0.0005±0.0001	0	0	0	0
Fatty acid derivatives					0.612±0.0548	0.9973±0.1305	0.2211±0.0037	0.132±0.0204	0.7564±0.0511	0.7979±0.0503	0.3909±0.0268*	0.1864±0.0163	0.5987±0.035	0.9612±0.1347*	0.188±0.0235	0.2526±0.0404	0.6188±0.0585	0.5528±0.0589	0.2437±0.0286	0.3785±0.0612
1-(2-Furyl)-2-propanone	Furans, Furanones and Lactones	herbal			0	0	0.0026±0.0003	0	0	0	0.0013±0.0001	0	0	0	0.0002±0.00001	0	0	0	0.0002±0.0001	0
1-Propanone, 1-(2-furanyl)-	Furans, Furanones and Lactones	fruity			0.0011±0.0002	0	0.0052±0.0008	0	0.0025±0.0002	0	0.0041±0.00004	0	0.0019±0.0003	0	0.0015±0.0004	0	0.0017±0.0001	0	0.0013±0.0002	0
2(3H)-Furanone, 5-butyldihydro-	Furans, Furanones and Lactones	coconut, sweet	0.007	6	0	0.0019±0.0003	0	0	0	0.0012±0.00004	0	0	0	0	0	0	0	0	0	0
2(3H)-Furanone, dihydro- +	Furans, Furanones and Lactones	creamy	1	25	0	0.0002±0.00002	0.0009±0.0001	0.0001±0.00002	0	0.0006±0.00003*	0.0013±0.0001*	0.001±0.0003	0.0017±0.00005	0.002±0.001	0.0009±0.00001	0.0006±0.0001	0.0015±0.0003	0.0007±0.00001	0.0009±0.0001	0.0007±0.0002
2(3H)-Furanone, dihydro-5-pentyl- +	Furans, Furanones and Lactones	herbal	0.285	26	0.0486±0.0027	0.0443±0.0081	0.0237±0.0041	0.0105±0.0027	0.0556±0.0058	0.0393±0.0016	0.0231±0.0007	0.0154±0.0013	0.0378±0.0016	0.0365±0.009	0.011±0.0003	0.0099±0.0021	0.0454±0.0022	0.0257±0.0024	0.007±0.0007	0.0049±0.001
2(5H)-Furanone	Furans, Furanones and Lactones	buttery			0	0	0.002±0.0001	0.0004±0.0003	0	0.0017±0.0004	0.0055±0.0004*	0.0029±0.0003	0.0061±0.0006	0.0071±0.0015	0.0053±0.0005	0.0027±0.0003	0.0066±0.0018	0.0023±0.00004	0.0031±0.0004	0.0024±0.0009
2(5H)-Furanone, 5-methyl-	Furans, Furanones and Lactones				0	0	0.0005±0.0001*	0	0	0	0	0	0.0007±0.00004	0	0.0003±0.0001	0	0.0012±0.0001	0	0.0002±0.00004	0
2,2'-Bifuran	Furans, Furanones and Lactones				0	0	0.0044±0.0012	0	0	0	0	0	0	0	0	0	0	0	0	0
2-Acetyl-5-methylfuran	Furans, Furanones and Lactones	nutty	40.9	27	0	0	0.0013±0.0004	0	0	0	0	0	0	0	0	0	0	0	0	0
2-Furancarboxaldehyde, 5-methyl- +	Furans, Furanones and Lactones	caramellic	6	4	0.0091±0.001	0.0003±0.00002	0.0476±0.0057	0.0004±0.0002	0.0203±0.0015	0.0008±0.0001	0.0351±0.0014	0.0011±0.00004	0.0128±0.0014	0	0.0065±0.001	0.0006±0.0002	0.0039±0.0006	0	0.007±0.0006	0
2-Furanmethanol	Furans, Furanones and Lactones	bready	8	4	0.0145±0.0049	0	0.0762±0.0117	0	0.0196±0.0062	0	0.0346±0.0014	0	0.0082±0.0006	0	0.0183±0.0018	0.0001±0	0.012±0.0017	0	0.0375±0.0041	0
2H-Pyran, 3,4-dihydro-2,3-dimethyl-, (2R-trans)-	Furans, Furanones and Lactones				0.0019±0.0006	0.0032±0.0003	0.0023±0.0003*	0	0.0025±0.0003	0.0043±0.0013	0	0	0.0009±0.0001	0.0016±0.0003	0	0	0.0011±0.0002	0.0012±0.0004	0	0.0005±0.0001
2-n-Butyl furan	Furans, Furanones and Lactones	spicy	0.0508	29	0	0.0008±0.0001	0	0	0	0.0009±0.0001	0	0	0.001±0.0001	0.0006±0.0001	0	0.0005±0.0001	0.0016±0.0002	0.0005±0.0002	0	0
3(2H)-Furanone, dihydro-2-methyl-	Furans, Furanones and Lactones	bready	0.04	20	0	0	0.0014±0.0002*	0	0	0	0	0	0	0	0	0	0	0	0	0
3-Furanmethanol	Furans, Furanones and Lactones		2	3	0.0044±0.0017	0	0.0178±0.0018	0.0005±0.0004	0.0109±0.003	0	0.0035±0.0001*	0.0018±0.0009	0.0014±0.0006	0.0073±0.0064	0.0052±0.0007	0.0014±0.0007	0.0048±0.0008	0.0011±0.00002	0.0042±0.0015	0.0008±0.0005
Ethanone, 1-(2-furanyl)- +	Furans, Furanones and Lactones	balsamic, sweet	10	6	0.018±0.0023	0.0009±0.0001	0.0474±0.0032	0.0012±0.0004	0.0406±0.0019*	0.0014±0.0001	0.0625±0.0023*	0.002±0.0004	0.0288±0.0023	0.0012±0.0006	0.0291±0.0047	0.0014±0.0003	0.0293±0.0014	0	0.0244±0.0027	0.0003±0.00005
Furan, 2,2'-[oxybis(methylene)]bis-	Furans, Furanones and Lactones	coffee			0	0	0.0028±0.0008	0	0	0	0	0	0	0	0	0	0	0	0	0
Furan, 2,2'-methylenebis-	Furans, Furanones and Lactones	rich, roasted			0	0	0.0044±0.0013	0	0	0	0	0	0	0	0	0	0	0	0	0
Furan, 2-butyltetrahydro-	Furans, Furanones and Lactones				0.0084±0.0004	0.017±0.0046	0	0.0003±0.0001	0.0153±0.0025	0.0097±0.0006	0	0.0006±0.0001	0.0095±0.001	0.0035±0.0012	0	0	0.0116±0.0003	0.0074±0.0012	0	0.0026±0.0003
Furan, 2-methyl-	Furans, Furanones and Lactones	chocolate	3.5	2	0	0	0.0011±0.0003	0	0	0	0	0	0	0	0	0	0	0	0	0
Furan, 2-pentyl- +	Furans, Furanones and Lactones	fruity	0.006	2	0.0625±0.0131 O	0.0478±0.0054 O	0.0195±0.0019 O	0	0.0621±0.011 O	0.037±0.0024 O	0.0244±0.0004 O	0	0.0435±0.0051 O	0.0272±0.007 O	0.008±0.0001 O	0.0048±0.0016	0.0824±0.004 O	0.0437±0.0123 O	0.0085±0.0018 O	0.004±0.0012
Furan, 3-phenyl-	Furans, Furanones and Lactones				0.0012±0.0003	0	0.0015±0.0003	0	0.0018±0.0003	0	0.0023±0.0001	0	0.0008±0.0002	0	0.0005±0.00005	0	0.0012±0.0001	0	0.0003±0.0001	0
Furfural +	Furans, Furanones and Lactones	bready	3	6	0.0294±0.0049	0.0042±0.0006	0.1087±0.0023*	0.005±0.0007	0.0595±0.003	0.0049±0.0006	0.0776±0.0031	0.0041±0.0003	0.042±0.0007	0.0053±0.002	0.031±0.0053	0.0039±0.0008	0.0354±0.0042	0.0022±0.0002	0.0348±0.0057	0.0032±0.0005
Furfuryl formate	Furans, Furanones and Lactones	ethereal			0.001±0.0002	0	0.0454±0.0085	0	0.0027±0.0001*	0	0.0231±0.00005*	0	0	0	0.002±0.0004	0	0	0	0.005±0.001	0
Furans, Furanones and Lactones					0.2345±0.0233	0.1413±0.0187	0.4887±0.0226*	0.0216±0.0044	0.3441±0.0358*	0.1193±0.0036	0.3498±0.0079	0.0339±0.0034*	0.231±0.0133	0.1083±0.0192	0.1403±0.0152	0.0304±0.0062	0.2811±0.0133*	0.0995±0.016	0.1575±0.0158	0.0228±0.0046
1,2,4-Thiadiazole, 5-amino-	Nitrogen containing compounds				0	0	0	0	0	0	0	0	0	0.0003±0.000004*	0	0	0	0	0	0
2(1H)-Pyridinone, 4-hydroxy-6-methyl-	Nitrogen containing compounds				0	0	0	0.0001±0.00003	0	0	0	0.0002±0.00003	0	0	0	0	0	0	0	0
2-Acetylthiazole +	Nitrogen containing compounds	popcorn	0.004	4	0.0012±0.0001	0.0012±0.0002	0	0.0003±0.0001	0.0022±0.0002	0.0018±0.0001	0	0.0005±0.0001	0.0024±0.0002	0.0021±0.0001	0.0005±0.00005	0.0006±0.0002	0.0022±0.0002	0.0019±0.0003	0.0004±0.0001	0.0003±0.0001
2-Propen-1-amine	Nitrogen containing compounds			6	0	0	0	0	0	0	0	0	0	0	0.0104±0.002	0	0	0	0.0267±0.0033	0
2-Pyrrolidinone, 1-(1-oxo-2-propenyl)-	Nitrogen containing compounds				0	0	0	0	0	0	0	0	0	0	0.0004±0.0001	0	0	0	0.0005±0.0001	0
4-Pyridinecarboxylic acid, ethyl ester	Nitrogen containing compounds				0	0.0005±0.0001	0	0	0	0.0004±0.00003	0	0	0	0	0	0	0	0	0	0
Cyclohexanecarboxylic acid, 1-amino-	Nitrogen containing compounds				0	0	0	0	0	0	0	0	0.0016±0.0004	0	0	0	0.0021±0.001	0	0	0
Ethanone, 1-(1H-pyrrol-2-yl)-	Nitrogen containing compounds	musty, cherry	170	6	0.0178±0.0017	0	0.0151±0.0013	0.0003±0.0001	0.0196±0.0024	0	0.0147±0.0001	0.0004±0.00004	0.0188±0.0011	0	0.008±0.0008	0	0.0215±0.001	0	0.0056±0.0005	0
Ethanone, 1-(1-methyl-1H-pyrrol-2-yl)-	Nitrogen containing compounds	earthy	0.1	4	0	0	0.0031±0.0004*	0	0	0	0	0	0.0013±0.0002	0	0.0011±0.0001	0	0.0011±0.0002	0	0.0009±0.0002	0
Ethanone, 1-(2-pyridinyl)-	Nitrogen containing compounds	popcorn	0.019	6	0	0	0.0015±0.0002*	0	0	0	0	0	0	0	0	0	0	0	0	0
Ethyl nicotinate	Nitrogen containing compounds		7.781	23	0	0	0	0	0	0	0	0	0	0	0	0	0	0.0006±0.0001	0	0
Indole	Nitrogen containing compounds	animal, floral	0.14	6	0.0146±0.0009	0.0168±0.003	0.0113±0.0018	0.0111±0.0024	0.0183±0.0021	0.017±0.001	0.0109±0.0002	0.0129±0.0014	0.0112±0.0003	0.0181±0.005	0.0059±0.0005	0.0123±0.0034	0.0126±0.0008	0.0115±0.0012	0.0027±0.0001	0.0018±0.0003
Methyl nicotinate	Nitrogen containing compounds	herbal, tobacco			0	0.0003±0.0001	0	0	0	0.0005±0.00005	0	0	0.0009±0.00001	0.0009±0.0001	0	0.0002±0.00001	0.0013±0.0001	0.0011±0.0002	0	0
Oxazole, trimethyl-	Nitrogen containing compounds	nutty	0.0758	30	0	0	0.001±0.000039	0	0	0	0.0023±0.0001*	0	0	0	0.0004±0.0001	0	0	0	0.0002±0.00003	0
Piperidin-3-one, 2,2,5-methyl-	Nitrogen containing compounds				0	0	0	0.0002±0.00001	0	0	0	0.0006±0.0001	0	0	0	0	0	0	0	0
Pyridine, 1-acetyl-1,2,3,4-tetrahydro-	Nitrogen containing compounds				0	0	0.0008±0.0001	0	0	0	0.0008±0.0001	0	0.0003±0.00003	0	0.0003±0.00004	0	0.0004±0.00003	0	0.0005±0.0001	0
Pyridine, 2-pentyl-	Nitrogen containing compounds	fatty, tallow	0.0006	4	0	0	0.0005±0.0001*	0	0	0	0	0	0	0	0	0	0	0	0	0
Nitrogen containing compounds					0.0185±0.001	0.0221±0.0034	0.0177±0.002	0.0137±0.0025	0.0241±0.0023*	0.0231±0.001	0.0165±0.0004	0.0167±0.0016	0.0192±0.0009	0.025±0.0051	0.0211±0.0027	0.0153±0.0036*	0.0219±0.0019	0.0177±0.0017	0.0362±0.0035*	0.0025±0.0004
1-(3-Hydroxyphenyl)urea	Phenylpropanoids and benzenoids				0.0018±0.0001	0	0.004±0.0006*	0	0.0023±0.0002	0	0	0	0.0017±0.0003	0	0.0008±0.0001	0	0.002±0.0002	0	0.0007±0.0001	0
1,3-Benzenediol, 4,5-dimethyl-	Phenylpropanoids and benzenoids				0	0	0	0	0	0	0	0	0.0006±0.00004	0	0	0	0.0008±0.0001	0	0	0
2-Methoxy-4-vinylphenol	Phenylpropanoids and benzenoids	spicy	0.003	6	0.0705±0.0062 O	0.0083±0.0019 O	0.0028±0.0007	0	0.0398±0.0048 O	0.0021±0.0002	0.0017±0.00003	0	0.011±0.0016 O	0	0.0006±0.00001	0	0.0427±0.0012* O	0.0018±0.0005	0.0006±0.0001	0
4-vinylphenol	Phenylpropanoids and benzenoids	phenolic	0.01	6	0.002±0.0001	0	0	0	0.0018±0.0001	0	0	0	0	0.0008±0*	0	0	0	0	0	0
5-Chloro-guaiacol	Phenylpropanoids and benzenoids				0	0.0005±0.0001	0	0	0	0.0002±0.00001	0	0	0	0	0	0	0	0	0	0
Acetic acid, 2-phenylethyl ester +	Phenylpropanoids and benzenoids	floral	0.908	23	0	0	0	0.0005±0.0001	0	0	0.0008±0.00002*	0.0007±0.00005	0	0	0.0001±0.00001	0.0002±0.0001	0	0	0.0006±0.0002	0.0008±0.0002
Acetophenone	Phenylpropanoids and benzenoids	floral	0.065	6	0.0009±0.0001	0.001±0.0001	0.0008±0.0001	0	0.001±0.0001	0.0009±0.0001	0.0007±0.00001	0	0.0009±0.0001	0.001±0.0003	0.0005±0.0001	0.0005±0.0001	0.001±0.00003	0.0007±0.0001	0.0006±0.0001	0
Benzaldehyde	Phenylpropanoids and benzenoids		0.8	28	0.0314±0.0036	0.0268±0.0038	0.0251±0.0022	0.0173±0.0032	0.0546±0.0047	0.0336±0.0022	0.0462±0.0004*	0.025±0.0018	0.0487±0.0036	0.0411±0.0075	0.0276±0.0037	0.029±0.0066	0.0535±0.0023	0.0231±0.0033	0.041±0.0059	0.044±0.0063
Benzaldehyde, 2-methyl	Phenylpropanoids and benzenoids	almond, fruity			0	0	0	0	0	0	0	0	0	0	0	0.0003±0.0001	0	0	0	0
Benzaldehyde, 3-ethyl-	Phenylpropanoids and benzenoids				0.0011±0.0001	0.001±0.0001	0.0007±0.00005	0	0.0012±0.0001	0.0009±0.0001	0.0007±0.00002	0	0	0.0011±0.0001	0.0005±0.0001	0	0	0	0.0004±0.0001	0
Benzene, 1,2-dimethoxy-	Phenylpropanoids and benzenoids	vanilla	0.00317	3	0	0	0.0004±0.0001	0	0	0	0.0004±0.00002	0	0	0	0.0001±0.00001	0	0	0	0.0001±0.00002	0
Benzene, 1-methyl-2-(1-methylethyl)-	Phenylpropanoids and benzenoids				0	0.0003±0.00002	0	0.0003±0.00003	0	0.001±0.0001	0	0.0004±0.00003	0	0.0008±0.0001	0.0023±0.0001	0.0003±0.00003	0	0.0007±0.0001	0.0021±0.0004	0.0003±0.00001
Benzene, 1-methyl-4-(1-methylethyl)-	Phenylpropanoids and benzenoids	terpenic, citrus	0.12	8	0	0	0	0.0009±0.00001	0	0	0	0.0008±0.0002	0	0	0	0.0007±0.0001	0	0	0	0.0006±0.0001
Benzene, butyl-	Phenylpropanoids and benzenoids		0.0085	4	0.0025±0.0001	0.0034±0.0002	0.0026±0.0002	0.0028±0.0002	0.002±0.00004	0.0025±0.0001	0.0023±0.00003	0.0031±0.0005	0.0021±0.0001	0.0029±0.0002	0.0034±0.0006	0.0028±0.0003	0.0017±0.0002	0.0031±0.0001	0.0026±0.0005	0.0025±0.0002
Phenylacetaldehyde +	Phenylpropanoids and benzenoids	green, honey	0.004	2	0.0224±0.0028 O	0.0135±0.0023 O	0.0206±0.0018 O	0.0027±0.0006	0.0352±0.0028 O	0.0112±0.0008 O	0.0441±0.0001* O	0.0037±0.0003	0.0182±0.0004 O	0.0067±0.0003 O	0.0091±0.0012 O	0.0036±0.0008	0.0335±0.0019 O	0.0078±0.0011 O	0.0091±0.0009 O	0.0045±0.0008 O
Benzeneacetaldehyde, .alpha.-ethylidene-	Phenylpropanoids and benzenoids	musty, coacoa			0.0014±0.0002	0	0	0	0.0016±0.00003	0	0.0009±0.0001*	0	0.0011±0.0002	0.0012±0.0004	0.0003±0.000003*	0	0.0013±0.0001	0.0006±0.0001	0	0
Benzeneacetic acid, methyl ester	Phenylpropanoids and benzenoids	honey			0	0	0	0	0	0	0	0	0	0.0012±0.0003	0	0	0	0	0	0
Benzofuran	Phenylpropanoids and benzenoids	styrene, aromatic			0	0	0.0025±0.0004	0	0	0	0.0017±0.00001	0	0.0007±0.0001	0	0.0006±0.0001	0	0.0009±0.0001	0	0.0007±0.0002	0
Benzofuran, 2-methyl-	Phenylpropanoids and benzenoids	burnt, phenolic			0	0	0.0016±0.0005	0	0	0	0	0	0	0	0	0	0	0	0	0
Benzoic acid, 4-ethoxy-	Phenylpropanoids and benzenoids				0.0006±0.0001	0.0009±0.0002	0	0	0.0003±0.00002	0.0003±0.00001	0	0	0.0004±0.00001	0.0006±0.0002	0.0002±0.00002	0	0.0004±0.00003	0.0004±0.00002	0.0001±0.00001	0
Benzoic acid, 4-ethoxy-, ethyl ester	Phenylpropanoids and benzenoids				0	0	0	0.0001±0.000005	0	0	0.0007±0.00003*	0.0005±0.00003	0	0	0.0006±0.00005	0.0006±0.0001	0	0.0002±0.00004	0.0005±0.0001	0.0005±0.0001
Benzonitrile, 4-hydroxy-3-methoxy-	Phenylpropanoids and benzenoids				0	0	0.0015±0.0003	0	0	0	0.0018±0.0001	0	0	0	0.0005±0.0001	0	0	0	0.0004±0.00002	0
Benzyl alcohol	Phenylpropanoids and benzenoids	floral	10	6	0.0062±0.0006	0.0045±0.001	0.0043±0.0002	0.0017±0.0004	0.0063±0.0013	0.0039±0.0002	0.0058±0.0002*	0.0022±0.0002	0.007±0.0003	0.0054±0.0002	0.0046±0.0006	0.0023±0.0004	0.0097±0.0008	0.0041±0.0008	0.01±0.0015	0.0028±0.0005
Beznene, 1,2,3-trimethyl-	Phenylpropanoids and benzenoids				0.001±0.0002	0	0	0	0.0007±0.0001	0	0	0	0	0	0	0	0	0	0	0
Ethanone, 1-(2-nitrophenyl)-	Phenylpropanoids and benzenoids				0.0013±0.0001	0.0011±0.0001	0.0021±0.0003*	0.001±0.0002	0.0015±0.0002	0.0009±0.0002	0	0.0002±0.00005	0	0.0001±0	0.0005±0.00019	0.0005±0.0001	0	0.0006±0.00003*	0.0007±0.0004	0.0004±0.0001
Indane-4-carboxaldehyde	Phenylpropanoids and benzenoids				0	0.0005±0.0001	0	0	0	0.0003±0.00002	0	0	0	0.0002±0.0001	0	0.0001±0.00002	0	0	0	0
Isopropyl phenyl ketone	Phenylpropanoids and benzenoids	green			0.0016±0.0003	0.0012±0.0002	0.0018±0.0004	0.0008±0.00002	0.0017±0.0002	0.0013±0.0003	0	0.0015±0.0003	0.0015±0.00002	0.0013±0.0004	0.0015±0.0001	0.0014±0.0001	0.0017±0.0003	0.0016±0.0001	0.0014±0.0005	0.0013±0.0001
Methanone, (4-methylphenyl)phenyl-	Phenylpropanoids and benzenoids				0	0	0	0	0	0	0	0	0	0	0.0001±0.00001	0	0	0	0.0001±0.0001	0
Methyl benzoate	Phenylpropanoids and benzenoids	phenolic, almond	0.00052	4	0	0	0	0	0	0	0	0	0	0	0	0	0	0	0	0.0004±0.0001
Naphthalene	Phenylpropanoids and benzenoids	pungent	0.006	3	0.0044±0.0007	0.0089±0.0019 O	0	0	0.0021±0.0004	0.0026±0.0001	0	0	0.0015±0.0001	0.0027±0.0006	0	0.0009±0.0003	0.0018±0.0002	0.0026±0.0004	0	0.001±0.0003
Phenol, 2-methoxy-	Phenylpropanoids and benzenoids	smoky	0.003	6	0.0009±0.0001	0	0.001±0.0002*	0	0.001±0.0001	0	0	0	0	0	0	0	0	0	0	0
Phenol, 4-(1-methylpropyl)-	Phenylpropanoids and benzenoids				0.0028±0.0003	0.0034±0.0007	0.0003±0.0001	0.0002±0.0001	0.002±0.0003	0.0014±0.00004	0.0006±0.00002*	0.0003±0.00002	0.0016±0.0002	0.0014±0.0004	0.0002±0.00002	0.0003±0.0001	0.0021±0.0002	0.0011±0.0001	0.0003±0.0001	0.0002±0.00005
Phenol, 4-propoxy-	Phenylpropanoids and benzenoids				0	0.0015±0.0003	0	0	0	0	0	0	0	0	0	0	0	0	0	0
Phenylethyl Alcohol	Phenylpropanoids and benzenoids	floral, rose	1.1	2	0.0414±0.0032	0.0776±0.0157	0.0399±0.0033	0.0469±0.0107	0.0557±0.0054	0.0648±0.0018	0.0501±0.0022	0.0587±0.0066	0.0452±0.0016	0.0678±0.0024	0.0295±0.0033	0.0549±0.0116	0.058±0.0053	0.0593±0.0112	0.1571±0.0133	0.2523±0.0328
p-Xylene	Phenylpropanoids and benzenoids	sweet	0.058	4	0	0	0.0012±0.0001	0.0004±0.0001	0	0	0.0009±0.000002	0.0005±0.0001	0	0	0.0004±0.00003	0.0004±0.0001	0	0	0.0009±0.0001	0.0005±0.00002
Styrene	Phenylpropanoids and benzenoids	balsamic	0.73	6	0.0023±0.0003	0.0029±0.0005	0	0.0002±0.0001	0.0024±0.0003	0.0026±0.0003	0	0.0003±0.0001	0.0021±0.0003	0.0033±0.0007	0.0003±0.00004	0	0.0025±0.0002	0.0027±0.0006	0.0006±0.0001	0
Vanillin	Phenylpropanoids and benzenoids	vanilla	0.02	6	0.0013±0.0001	0.001±0.0003	0	0	0.0006±0	0.0003±0	0	0	0	0	0	0	0	0	0	0
Phenylpropanoids and benzenoids					0.232±0.0172	0.1856±0.0284	0.1326±0.0104	0.0889±0.0152	0.2505±0.0209	0.1534±0.0042	0.1869±0.0028*	0.1149±0.0083	0.1691±0.0088	0.1639±0.0122	0.0988±0.0089	0.1158±0.0201	0.2504±0.0102*	0.1293±0.018	0.2703±0.0194*	0.3658±0.0406*
Maltol +	Pyranones	caramellic	0.029	32	0.0601±0.0022* O	0	0.0878±0.0032* O	0.0001±0.0001	0.0494±0.0023 O	0	0.0478±0.0002 O	0.0007±0.0002	0.0806±0.0013 O	0.0013±0.0001*	0.1098±0.0159* O	0.0005±0.0003*	0.1146±0.0273 O	0.0007±0.0002	0.0198±0.0061	0
2-Isoamyl-6-methylpyrazine	Pyrazines				0.0011±0.0002	0	0	0	0.0015±0.0002	0	0	0	0	0	0	0	0	0	0	0
2-Isobutyl-3-methylpyrazine	Pyrazines	caramellic	0.013	4	0.0013±0.0002	0	0.0012±0.0002	0	0.0019±0.0002	0	0.0049±0.0002*	0	0.0008±0.0002	0	0.0006±0.0001	0	0.0004±0.00002	0	0.0001±0.00003	0
5H-5-Methyl-6,7-dihydrocyclopentapyrazine +	Pyrazines	earthy, baked potato			0.0013±0.0001	0.0009±0.0001	0.0041±0.0005	0	0.0021±0.0002	0.0004±0.00003	0.0066±0.0004*	0	0.001±0.0001	0	0.0012±0.0001	0	0.0008±0.0001	0	0.0015±0.0002	0
5H-5-Methyl-6,7-dihydrocyclopentapyrazine 2	Pyrazines	earthy, baked potato			0	0	0	0	0	0	0.0022±0.0001*	0	0	0	0	0	0	0	0	0
Pyrazine	Pyrazines	nutty, roasted	300	4	0	0	0.0027±0.0001	0	0	0	0.005±0.0004*	0	0	0	0	0	0	0	0	0
Pyrazine, 2,3-diethyl-5-methyl- +	Pyrazines	musty, hazelnut	0.0005	4	0.0004±0.0001	0	0.0004±0.0001	0	0.0005±0.00005	0	0.0011±0.00004* O	0	0	0	0.0003±0.00003	0	0	0	0.0001±0.00004	0
Pyrazine, 2,3-dimethyl- +	Pyrazines	nutty	2.5	6	0.0097±0.0001	0	0.0227±0.0015*	0.0005±0.0001	0.0102±0.007	0	0	0	0	0	0	0	0	0	0	0
Pyrazine, 2,5-diethyl- +	Pyrazines	nutty, hazelnut	0.02	29	0	0	0.0007±0.0001	0	0	0	0.002±0.0001*	0	0	0	0.0002±0.00004	0	0	0	0.0001±0.00002	0
Pyrazine, 2,6-diethyl-	Pyrazines	nutty, hazelnut	0.006	33	0.0018±0.0004	0	0.0072±0.0009 O	0	0.0025±0.0001	0	0.0111±0.0009* O	0	0.0007±0.0001	0	0.0011±0.0001	0	0.0007±0.0001	0	0.0007±0.0002	0
Pyrazine, 2,6-dimethyl- +	Pyrazines	chocolate	0.2	6	0.0247±0.0023	0.0009±0.0002	0.0356±0.0026	0.001±0.0003	0.0407±0.0012	0.0013±0.0001	0.1103±0.0055*	0.0023±0.0004	0.0196±0.0002	0	0.0194±0.0026	0	0.0157±0.0013	0	0.0154±0.0012	0
Pyrazine, 2-ethenyl-5-methyl-	Pyrazines	coffee			0	0	0	0	0	0	0.0043±0.0002*	0	0	0	0	0	0	0	0	0
Pyrazine, 2-ethenyl-6-methyl-	Pyrazines	nutty			0.0018±0.0001	0	0.0085±0.001	0	0.0031±0.0002	0	0.0269±0.0011*	0	0	0	0.0023±0.0003	0	0	0	0.003±0.0004	0
Pyrazine, 2-ethyl-3,5-dimethyl- +	Pyrazines	nutty, roasted	0.001	6	0.0038±0.0006 O	0	0.0035±0.0003 O	0.0001±0.00004	0.0053±0.0005 O	0	0.0265±0.0011* O	0.0003±0.00003	0	0	0	0	0	0	0	0
Pyrazine, 2-ethyl-5-methyl-	Pyrazines	coffee	0.1	6	0.0208±0.003	0.0009±0.0002	0.0346±0.0032	0.001±0.0003	0.0318±0.0028	0.001±0.0001	0.0925±0.0029*	0.0021±0.0004	0.0119±0.0012	0	0.013±0.002	0	0.0101±0.0007	0	0.0092±0.0012	0
Pyrazine, 2-ethyl-6-methyl-	Pyrazines	potato, roasted	0.04	33	0.0138±0.0017	0.0008±0.0001	0.0303±0.0031	0.0006±0.0002	0.0232±0.0012	0.0008±0.00004	0.0941±0.0036* O	0.0015±0.0001	0.0091±0.0013	0.0011±0.0005	0.0108±0.0015	0.0005±0.0001	0.0068±0.0007	0	0.0069±0.0009	0
Pyrazine, 2-methyl-6-(1-propenyl)-, (Z)-	Pyrazines				0.0011±0.0002	0	0.0031±0.0004	0	0.0015±0.0001	0	0.0105±0.0007*	0	0	0	0	0	0	0	0	0
Pyrazine, 3,5-diethyl-2-methyl-	Pyrazines				0	0	0.0016±0.0002	0	0	0	0.0055±0.0003*	0	0	0	0	0	0	0	0	0
Pyrazine, 3-ethyl-2,5-dimethyl- +	Pyrazines	nutty, meaty	43	34	0.0067±0.0011	0	0.0056±0.0008	0	0.0079±0.0007	0	0.0173±0.0009*	0	0.0027±0.0004	0	0.0017±0.0002	0	0.0023±0.0002	0	0.0009±0.0002	0
Pyrazine, 3-ethyl-2,5-dimethyl- 2 +	Pyrazines	nutty, meaty	43	34	0	0	0.002±0.0002	0	0	0	0.0055±0.0001*	0	0	0	0.0007±0.0001	0	0	0	0.0004±0.0001	0
Pyrazine, ethenyl-	Pyrazines	nutty			0	0	0.0053±0.0004	0	0	0	0.0131±0.0008*	0	0	0	0.0014±0.0002	0	0	0	0.0026±0.0003	0
Pyrazine, ethyl- +	Pyrazines	nutty, peanut butter	0.057	34	0.0112±0.0014	0.0008±0.0001	0.0325±0.0025	0.0004±0.0001	0.0215±0.0005	0.0011±0.0001	0.0736±0.0029* O	0.002±0.00004	0.0137±0.0042	0	0.0145±0.0023	0.0006±0.0001	0.0052±0.0013	0	0.0164±0.0019	0
Pyrazine, isopropenyl-	Pyrazines	caramellic			0.0015±0.0002	0	0.0053±0.0007	0	0.002±0.0002	0	0.0121±0.0005*	0	0	0	0.0015±0.0002	0	0	0	0.0021±0.0004	0
Pyrazine, methyl- +	Pyrazines	nutty, coacoa	0.06	6	0.0126±0.0021	0.001±0.0001	0.0361±0.0016	0.0018±0.0004	0.0277±0.0008	0.0017±0.0003	0.0887±0.0048* O	0.0035±0.0005	0.0119±0.0001	0	0.0198±0.0035	0.0013±0.0003	0.0087±0.0013	0	0.0202±0.0022	0
Pyrazines					0.1332±0.0132	0.0063±0.0007	0.2844±0.017	0.0064±0.0016	0.2149±0.0155*	0.0074±0.0006	0.7196±0.0274*	0.0137±0.0014*	0.0836±0.0073*	0.0013±0.0005*	0.1036±0.0132	0.0028±0.0005*	0.0594±0.0054	0±0	0.0934±0.0079	0±0
1H-Pyrrole, 1-(2-furanylmethyl)- +	Pyrroles	vegetable			0.0043±0.0009	0	0.0077±0.0021	0	0.0021±0.0003	0	0.004±0.0001	0	0.001±0.0001	0	0.0007±0.0001	0	0.0006±0.00005	0	0.0008±0.0002	0
1H-Pyrrole-2-carboxaldehyde	Pyrroles	musty, beefy			0.0019±0.0002	0	0.004±0.0005	0	0.0015±0.0001	0	0.0024±0.00004	0	0.0009±0.0001	0	0.0006±0.0001	0	0.001±0.0001	0	0.0005±0.00001	0
1H-Pyrrole-2-carboxaldehyde, 1-methyl-	Pyrroles				0	0	0	0	0	0	0.0019±0.00004*	0	0	0	0.0009±0.0001	0	0	0	0.0006±0.0001	0
1H-Pyrrole-2-carboxaldehyde, 5-methyl-	Pyrroles				0.0013±0.0001	0	0.0017±0.0002*	0	0.0014±0.0001	0	0	0	0.0007±0.0001	0	0	0	0.0012±0.0001	0	0	0
Pyrrole	Pyrroles	nutty	49.6	6	0	0	0.0017±0.00004*	0	0	0	0	0	0	0	0	0	0	0	0	0
Pyrroles					0.0297±0.0026	0	0.0391±0.0046*	0.0003±0.0001	0.0288±0.0029	0	0.027±0.0002	0.0004±0	0.0266±0.0016	0±0	0.0133±0.0012*	0±0	0.0297±0.0012	0±0	0.0097±0.0008	0±0
2-Thiophenecarboxaldehyde	Sulfur containing compounds	sulfurous			0.0022±0.0003	0.0017±0.0003	0.0013±0.0002	0	0.0029±0.0003	0.0019±0.0002	0.0015±0.00003	0	0.0021±0.0002	0.0014±0.0003	0.0005±0.0001	0	0.0027±0.0002	0.0016±0.0003	0.0005±0.0001	0
cis-2,4-Dimethylthiane, S,S-dioxide	Sulfur containing compounds				0	0	0	0	0	0	0	0	0	0.0049±0.0008	0	0	0	0	0	0
Methane, isocyanato-	Sulfur containing compounds		2	35	0	0	0	0	0	0	0	0	0	0	0	0	0	0.0109±0.0109	0	0
Methional +	Sulfur containing compounds	vegetable, meaty, bready	0.0002	6	0.0002±0.0001 O	0.0002±0.00004	0	0	0.0007±0.0001 O	0.0002±0.00002	0	0	0.0001±0.0001	0	0	0	0.001±0.0002 O	0	0	0
Thiophene, 2-pentyl-	Sulfur containing compounds	fatty, chicken soup			0	0	0	0	0	0	0	0	0	0	0	0.0002±0.00004	0	0	0	0.0003±0.0001
Sulfur containing compounds					0.0028±0.0003	0.0023±0.0003	0.0016±0.0002	0±0	0.0043±0.0004*	0.0025±0.0002	0.0018±0	0±0	0.0026±0.0001	0.0074±0.0007	0.0006±0.0001	0.0002±0	0.0043±0.0003*	0.0147±0.0112	0.0006±0.0001	0.0004±0.0001*
(R,S)-5-Ethyl-6-methyl-3E-hepten-2-one	Terpenes				0.0004±0.00005	0.0007±0.0001	0	0	0.0004±0.0001	0.0004±0.00003	0	0	0.0002±0.00002	0.0003±0.00001	0	0	0.0003±0.0001	0.0003±0.00003	0	0
2-Cyclopenten-1-one, 2-hydroxy-	Terpenes	caramellic			0	0	0	0	0	0	0	0	0	0.007±0.0062	0	0	0	0	0	0
5-Hepten-2-one, 6-methyl-	Terpenes	citrus	0.05	4	0.001±0.0001	0.001±0.0002	0	0.0003±0.0001	0.0012±0.0001	0.0013±0.00002	0.0009±0.00003*	0.0005±0.0001	0.0013±0.0002	0.0009±0.0002	0.0005±0.0001	0.0004±0.0001	0.0022±0.0002	0.0013±0.0002	0.0007±0.0002	0.0005±0.0002
alpha Pinene	Terpenes	herbal	0.006	6	0.0004±0.0001	0.0005±0.0001	0	0	0.0016±0.0002	0.0011±0.0001	0	0	0.0002±0.00001	0	0	0	0.0025±0.0002	0.0016±0.0003	0	0
Geranylacetone	Terpenes	floral	0.06	36	0	0.0004±0.0001	0	0	0	0.0003±0.00003	0	0	0.0005±0.00001	0.0006±0.0002	0.0003±0.00002	0	0.0008±0.0001	0.0005±0.00003	0.0004±0.0001	0.0002±0.00003
Ketoisophorone	Terpenes	musty, woody			0.0012±0.0001	0.0013±0.0003	0	0	0.0011±0.0001	0.0008±0.00002	0	0	0.0011±0.0001	0.0015±0.0002	0	0	0.0015±0.0001	0.0011±0.0002	0	0
Limonene	Terpenes	terpenic, herbal	0.01	6	0.0001±0.00002	0.0001±0.00001	0	0	0.0043±0.0007	0.0038±0.0004	0	0	0	0	0	0	0	0	0	0
Terpenes					0.0032±0.0003	0.0039±0.0006	0±0	0.0004±0.0001	0.0097±0.0012*	0.0086±0.0006*	0.0011±0*	0.0005±0.0001*	0.0036±0.0004	0.0117±0.0068	0.0009±0.0001	0.0005±0.0001	0.0082±0.0006*	0.0052±0.0006	0.0013±0.0003	0.0008±0.0002
